# Supplementary material for: Genetic analysis of pyrimidine biosynthetic enzymes in Plasmodium falciparum
Source: PLoS Pathog. 2026 May 27;22(5):e1014269. doi: 10.1371/journal.ppat.1014269 (PMC13232951; doi:10.1371/journal.ppat.1014269)
Supplement: S3 File — (XLSX) [file ppat.1014269.s016.xlsx]

## Sheet: Fig. 3B
	Parasite Line: PfATCCD
	Cumulative parasitemia over time. Raw parasitemia values were scaled to account for 1/8 dilutions on Days 4, 6, and 8 by multiplying by 8, 64, and 512, respectively. Raw values below 0.3 - the detection threshold of the flow cytometer - were not scaled.
	Replicate 1
	Days	+aTet				+aTet +Mev				⎯ aTet				⎯ aTet +Mev
	0	0.26	0.2	0.28	0.33	0.26	0.2	0.28	0.33	0.26	0.2	0.28	0.33	0.26	0.2	0.28	0.33
	2	2.16	2.71	2.6	2.69	2.77	2.82	3.05	2.89	1.35	1.3	1.26	1.39	1.9	1.76	1.91	1.98
	4	25.04	20.32	22.88	27.84	30.8	22.32	25.68	28.16	0.235	0.14	0.21	2.08	2.64	3.68	3.92	4.24
	6	172.8	193.92	186.24	206.08	250.24	245.12	280.32	289.28	0.06	0.07	0.04	0.04	0.07	0.07	0.09	0.05
	8	1454.08	1720.32	1402.88	1853.44	1797.12	2155.52	2283.52	2370.56	0.09	0.07	0.06	0.05	0.05	0.02	0.05	0.05
	Replicate 2
	Days	+aTet				+aTet +Mev				⎯ aTet				⎯ aTet +Mev
	0	0.33	0.35	0.32	0.43	0.33	0.35	0.32	0.43	0.33	0.35	0.32	0.43	0.33	0.35	0.32	0.43
	2	4	4.42	3.97	3.99	5.06	4.34	4.24	4.31	3.19	2.85	2.96	3.16	3.41	3.54	3.17	3.26
	4	34	33.84	37.76	36.64	40.32	36.56	35.68	29.44	4.88	5.12	4.96	4.56	5.28	7.84	4.32	5.04
	6	217.6	254.72	232.96	180.48	348.16	347.52	323.2	215.04	0.11	0.11	0.07	0.11	0.1	0.04	0.05	0.06
	8	1418.24	1909.76	1576.96	1648.64	1966.08	2186.24	1873.92	1879.04	0.07	0.09	0.1	0.05	0.06	0.06	0.09	0.05

## Sheet: Fig. 4D
	Parasite Lines:
	PfATCCD: PfATC375-mCh
	PfATCCD: PfATCΔ36-mCh
	Cumulative parasitemia over time. Raw parasitemia values were scaled to account for 1/8 dilutions on Days 4, 6, and 8 by multiplying by 8, 64, and 512, respectively. Raw values below 0.3 - the detection threshold of the flow cytometer - were not scaled.
	Replicate 1
	Days	PfATC375-mCh +aTet				PfATC375-mCh ⎯ aTet				PfATCΔ36-mCh +aTet				PfATCΔ36-mCh ⎯ aTet
	0	0.30456	0.34968	0.30832	0.27824	0.4136	0.34968	0.30832	0.41736	0.33	0.23	0.28	0.4	0.33	0.23	0.28	0.4
	2	1.68072	1.58672	1.56792	1.60552	1.77472	1.63184	1.86872	1.91384	1.56	1.46	1.62	1.83	1.35	1.47	1.85	1.69
	4	15.6115	16.2131	15.4611	14.0774	14.8595	16.7245	14.8294	15.04	13.36	15.6	17.04	14.32	4.96	6.4	7.36	5.2
	6	101.309	114.785	111.898	100.588	105.16	119.839	100.106	107.085	100.48	116.48	123.52	103.68	28.16	32.64	24.96	29.44
	8	835.502	947.159	791.224	783.524	981.811	939.459	825.876	891.331	880.64	839.68	1018.88	1039.36	158.72	194.56	148.48	168.96
	Replicate 2
	Days	PfATC375-mCh +aTet				PfATC375-mCh ⎯ aTet				PfATCΔ36-mCh +aTet				PfATCΔ36-mCh ⎯ aTet
	0	0.5	0.5	0.5	0.5	0.5	0.5	0.5	0.5	0.5	0.5	0.5	0.5	0.5	0.5	0.5	0.5
	2	1.54	1.5	2.1	2.18	1.48	1.85	2.11	2.01	1.88	2.17	2.29	2.18	1.95	1.99	2.08	1.99
	4	22.32	18.8	17.6	20.32	17.44	21.28	16.72	15.6	17.04	12.72	14.16	11.12	7.36	7.12	5.36	7.04
	6	167.04	180.48	218.24	205.44	200.32	216.96	238.72	210.56	175.36	182.4	206.72	205.44	23.04	26.24	34.56	23.04
	8	1853.44	2048	1960.96	2304	1955.84	2293.76	1894.4	2155.52	1387.52	1530.88	1469.44	2032.64	220.16	189.44	199.68	230.4

## Sheet: Fig. 5D
	Parasite Line: PfCPSIICD
	Cumulative parasitemia over time. Raw parasitemia values were scaled to account for 1/4 dilutions on Days 4, 6, and 8 by multiplying by 4, 16, and 64, respectively. Raw values below 0.3 - the detection threshold of the flow cytometer - were not scaled.
	Replicate 1
	Days	+aTet				⎯ aTet
	0	0.94	1.01	0.72	0.84	0.79	0.88	0.75	0.9
	2	1.53	1.64	1.54	1.51	0.7	0.89	0.78	0.88
	4	2	2.2	2.56	2.64	0.06	0.04	0.07	0.04
	6	6.56	9.28	7.68	10.72	0.01	0.07	0.06	0.06
	8	19.84	27.52	21.76	16	0.06	0.04	0.02	0.06
	Replicate 2
	Days	+aTet				⎯ aTet
	0	1.05	1.23	1.14	1.18	1.06	1.26	0.96	1.32
	2	2.3	2.19	1.89	2.01	1.68	1.68	1.58	1.91
	4	7	5.48	5.96	5.8	0.13	0.2	0.1	0.14
	6	14.72	10.4	10.24	9.28	0.06	0.02	0.01	0.01
	8	44.8	46.72	53.12	39.04	0.04	0.04	0.02	0.01

## Sheet: Fig. 6C
	Parasite Line: PfMevFUR1
	Cumulative parasitemia over time. Raw parasitemia values were scaled to account for 1/8 dilutions on Days 4, 6, and 8 by multiplying by 8, 64, and 512, respectively. Raw values below 0.3 - the detection threshold of the flow cytometer - were not scaled.
	Replicate 1
	Days	⎯ Uracil				+Uracil				+DSM1 ⎯ Uracil				+DSM1 +Uracil
	0	0.79	0.74	1.2	0.82	0.79	0.74	1.2	0.82	0.79	0.74	1.2	0.82	0.79	0.74	1.2	0.82
	2	5.68	5.82	5.79	5.74	5.25	5.65	5.62	5.59	1.89	1.91	1.83	1.76	5.35	5.26	5.67	5.05
	4	27.04	33.44	33.76	40.08	28.64	29.76	31.68	37.6	0.21	0.14	0.15	0.16	24	24.32	29.6	28.24
	6	295.04	268.8	298.24	355.84	221.44	240.64	254.72	287.36	0.04	0	0.06	0.03	176.64	192	200.96	259.84
	8	1745.92	1838.08	2094.08	2457.6	1566.72	1848.32	1838.08	2196.48	0.09	0.04	0.02	0.06	1408	1274.88	1612.8	1469.44
	Replicate 2
	Days	⎯ Uracil				+Uracil				+DSM1 ⎯ Uracil				+DSM1 +Uracil
	0	0.61	0.42	0.83	1.18	0.61	0.42	0.83	1.18	0.61	0.42	0.83	1.18	0.61	0.42	0.83	1.18
	2	5.47	5.42	5.56	5.63	4.93	5.15	4.79	5.22	1.33	1.61	1.48	1.48	4.92	5.15	5.32	5.11
	4	29.7	22.8	34.1	38.6	46.43	42.88	43.21	44.57	0.1	0.09	0.13	0.15	38.3	36.54	41.98	39.76
	6	259.3	212.5	303.8	307.4	393.11	376.54	400.54	415.77	0	0.02	0.05	0.07	324.65	319.76	333.45	295.43
	8	1785.23	1478.68	2112.43	2373.1	2717.98	2407.55	2343.75	2232.22	0.05	0.03	0.01	0.05	1989.5	1756.23	2133.21	1842.26

## Sheet: Fig.  6D
	Parasite Line: ΔPfDHO
	Cumulative parasitemia over time. Raw parasitemia values were scaled to account for 1/8 dilutions on Days 4, 6, and 8 by multiplying by 8, 64, and 512, respectively. Raw values below 0.3 - the detection threshold of the flow cytometer - were not scaled.
	Replicate 1
	Days	+Uracil				⎯ Uracil
	0	0.65	0.94	0.78	0.76	0.65	0.94	0.78	0.76
	2	5.01	5.74	5.63	6.13	0.59	0.58	0.58	0.44
	4	69.92	68.88	71.28	71.2	0.1	0.12	0.1	0.12
	6	458.88	413.44	473.6	469.12	0.04	0.12	0.06	0.1
	8	5278.72	4935.68	5263.36	5314.56	0.09	0.1	0.06	0.08
	Replicate 2
	Days	+Uracil				⎯ Uracil
	0	0.59	0.61	0.5	0.531	0.59	0.61	0.5	0.531
	2	3.99	4.42	4.79	4.76	0.48	0.51	0.54	0.56
	4	37.28	35.12	38.8	40.48	0.1	0.09	0.12	0.09
	6	440.32	440.96	464.64	479.36	0.09	0.08	0.15	0.11
	8	4224	3676.16	3174.4	3645.44	0.06	0.09	0.11	0.11

## Sheet: Fig.  7A
	Parasite Line: PfATCCD:PfMevFUR1
	Cumulative parasitemia over time. Raw parasitemia values were scaled to account for 1/8 dilutions on Days 4, 6, and 8 by multiplying by 8, 64, and 512, respectively. Raw values below 0.3 - the detection threshold of the flow cytometer - were not scaled.
	Replicate 1
	Days	+aTet				+aTet +Uracil				⎯ aTet				⎯ aTet +Uracil
	0	0.23	0.09	0.21	0.12	0.23	0.09	0.21	0.12	0.23	0.09	0.21	0.12	0.23	0.09	0.21	0.12
	2	1.63	1.93	2.04	2.11	2.06	2.37	2.26	2.23	1.52	1.7	1.49	1.55	2.23	2.12	2.4	1.95
	4	16	16.56	13.68	18.24	16.96	19.28	20.32	19.12	0.26	2.8	0.24	3.44	19.28	18.16	19.04	20
	6	92.16	124.8	135.04	154.88	165.12	227.2	220.16	249.6	0.07	0.03	0.07	0.21	180.48	245.12	225.92	264.96
	8	814.08	1095.68	931.84	1167.36	1152	1843.2	1433.6	1464.32	0.13	0.15	0.19	0.11	1525.76	2007.04	1500.16	1950.72
	Replicate 2
	Days	+aTet				+aTet +Uracil				⎯ aTet				⎯ aTet +Uracil
	0	0.18	0.24	0.3	0.33	0.18	0.24	0.3	0.33	0.18	0.24	0.3	0.33	0.18	0.24	0.3	0.33
	2	2.19	2.22	2.61	1.95	2.59	2.27	2.39	2.71	2.1	1.72	1.71	2.26	2.44	2.54	2.4	2.77
	4	30.32	31.6	33.2	34.72	47.36	49.2	46.4	45.76	3.36	3.12	2.48	3.36	49.52	50.96	50.4	42.96
	6	186.24	231.04	235.52	216.96	225.28	247.68	241.28	216.96	0.12	0.06	0.03	0.07	254.08	270.72	293.12	295.04
	8	1735.68	1628.16	1771.52	1638.4	1935.36	2068.48	2094.08	1955.84	0.09	0.1	0.04	0.07	1986.56	2073.6	1868.8	2068.48

## Sheet: Fig. 7B
	Parasite Line: PfCPSIICD:PfMevFUR1
	Cumulative parasitemia over time. Raw parasitemia values were scaled to account for 1/8 dilutions on Days 4, 6, and 8 by multiplying by 8, 64, and 512, respectively. Raw values below 0.3 - the detection threshold of the flow cytometer - were not scaled.
	Replicate 1
	Days	+aTet				+aTet +Uracil				⎯ aTet				⎯ aTet +Uracil
	0	0.15	0.15	0.12	0.18	0.15	0.15	0.12	0.18	0.15	0.15	0.12	0.18	0.15	0.15	0.12	0.18
	2	2.74	2.74	2.57	2.36	2.3	2.34	2.3	2.07	0.65	0.75	0.75	0.78	2.7	2.93	2.98	3.02
	4	14.88	15.28	15.6	13.44	20.24	20.08	18.48	18.08	0.2	0.16	0.13	0.11	29.92	30.08	28.72	31.44
	6	181.12	160	168.96	186.88	170.88	206.72	222.72	191.36	0.04	0.06	0.07	0.09	226.56	174.72	236.8	261.12
	8	1536	1920	1930.24	2170.88	1484.8	1838.08	1935.36	1802.24	0.02	0.03	0.07	0.05	1868.8	2283.52	2094.08	2170.88
	Replicate 2
	Days	+aTet				+aTet +Uracil				⎯ aTet				⎯ aTet +Uracil
	0	0.14	0.11	0.11	0.13	0.14	0.11	0.11	0.13	0.14	0.11	0.11	0.13	0.14	0.11	0.11	0.13
	2	1.69	2.04	1.92	1.66	1.78	2.22	2.28	2.19	0.59	0.67	0.63	0.55	2.35	2.31	2.22	2.16
	4	16.16	13.04	13.36	14.08	17.12	17.44	16.08	14.16	0.09	0.056	0.14	0.09	13.6	17.36	12.88	10.8
	6	228.48	255.36	243.84	248.32	213.12	261.12	147.84	273.92	0.16	0.23	0.17	0.09	301.44	305.92	277.12	273.28
	8	1346.56	1515.52	1648.64	1520.64	1367.04	1428.48	711.68	947.2	0.16	0.15	0.11	0.12	1387.52	1541.12	1669.12	1372.16

## Sheet: Fig. 7C
	Parasite Line: PfDHODHCD:NF54FUR1
	Cumulative parasitemia over time. Raw parasitemia values were scaled to account for 1/8 dilutions on Days 4, 6, and 8 by multiplying by 8, 64, and 512, respectively. Raw values below 0.3 - the detection threshold of the flow cytometer - were not scaled.
	Replicate 1
	Days	+aTet				+aTet +Uracil				⎯ aTet				⎯ aTet +Uracil
	0	0.2	0.37	0.42	0.39	0.2	0.37	0.42	0.39	0.2	0.37	0.42	0.39	0.2	0.37	0.42	0.39
	2	5.95	6.47	6.86	6.3	7.36	7.37	8.38	7.53	4.37	5.48	4.84	4.75	8.21	8.39	8.29	8.21
	4	54.88	58.08	54.72	55.68	62.16	60.96	65.68	65.28	5.28	4	4.8	4.88	65.44	69.68	68.24	63.36
	6	405.76	449.28	436.48	444.16	497.92	478.08	536.96	533.76	0.1	0.04	0.1	0.16	562.56	504.96	485.12	569.6
	8	4720.64	4608	5351.42	5601.28	5483.52	5237.76	6179.84	6184.96	0.1	0.06	0.09	0.1	5565.44	5437.44	5637.12	5693.44
	Replicate 2
	Days	+aTet				+aTet +Uracil				⎯ aTet				⎯ aTet +Uracil
	0	0.04	0.16	0.42	0.63	0.04	0.16	0.42	0.63	0.04	0.16	0.42	0.63	0.04	0.16	0.42	0.63
	2	3.47	4.1	5.44	5.68	5.41	6.27	7.16	7.6	2.67	2.88	3.36	3.26	4.79	5.06	4.24	6.77
	4	17.2	30.72	32.24	25.76	40.4	46.56	35.84	37.2	2.56	2.96	2.24	3.28	40.4	52.72	31.28	44.8
	6	308.48	213.76	295.04	367.36	283.52	431.36	410.24	438.4	0.22	0.19	0.23	0.19	391.04	453.76	430.08	455.04
	8	2191.36	2237.44	2257.92	2165.76	3880.96	4505.6	4085.76	4039.68	0.2	0.14	0.32	0.26	4254.72	4444.16	4372.48	4131.84

## Sheet: Fig. S6E
	Parasite Line: PfDHOCD
	Cumulative parasitemia over time. Raw parasitemia values were scaled to account for 1/8 dilutions on Days 4, 6, and 8 by multiplying by 8, 64, and 512, respectively. Raw values below 0.3 - the detection threshold of the flow cytometer - were not scaled.
	Replicate 1
	Days	+aTet				⎯ aTet
	0	0.26	0.33	0.44	0.29	0.33	0.35	0.35	0.41
	2	3.26	3.38	3.42	2.92	3.85	3.97	4.19	3.58
	4	18.88	19.92	19.2	16.8	13.12	13.28	11.76	9.68
	6	138.24	170.88	155.52	138.88	49.92	46.72	49.92	54.4
	8	1326.08	1361.92	1443.84	1182.72	307.2	163.84	158.72	261.12
	Replicate 2
	Days	+aTet				⎯ aTet
	0	0.55	0.49	0.52	0.49	0.4	0.5	0.44	0.61
	2	4.1	4.1	4.09	3.95	4.59	4.19	4.29	4.41
	4	12.72	21.44	19.44	17.44	7.92	13.36	12.08	12.4
	6	87.04	106.88	117.12	112.64	21.76	24.96	20.48	34.56
	8	445.44	691.2	849.92	675.84	153.6	189.44	245.76	296.96

## Sheet: Fig. S7B
	Parasite Line: NF54FUR1
	Replicate 1 - Raw parasitemia values											Replicate 1 -Percent survival relative to no‑drug control
	DSM1 (µM)	- Uracil				+ Uracil
	0	5.60325	6.21483	6.83121	7.69506	1.29417	1.43552	1.37225	1.35401			log10 DSM1 (µM)	- Uracil				+ Uracil
	0.00025	6.25	6.31732	7.33395	6.99408	1.34243	1.18316	1.37876	1.14491			-3.60206
	0.00076	5.69272	5.9636	6.60765	6.97998	1.71278	2.577	2.41699	1.2705			-3.11919
	0.00228	5.18335	4.82595	6.60859	6.96114	1.43259	1.53405	2.1646	1.2987			-2.64207
	0.0068	5.61888	6.25978	6.81537	7.48816	1.31467	1.42787	2.31065	1.27485			-2.16749
	0.0206	5.6393	5.44018	6.47148	6.91011	3.58154	3.62319	3.708	3.14406			-1.68613
	0.0617	5.17357	6.02011	7.56547	7.67884	6.54915	6.25237	6.4799	6.66747			-1.20971
	0.1852	5.52704	6.70724	7.41603	7.48484	7.60964	7.16511	7.22533	7.13859			-0.732359
	0.5555	5.30332	5.89211	7.15696	7.26935	7.46144	7.80311	6.80932	7.22103			-0.255316
	1.66	6.64758	7.40833	7.50614	8.19251	7.80989	6.13519	7.19933	6.83598			0.220108
	5	5.99117	6.43814	7.39474	7.37484	6.88298	7.38745	7.06311	6.66112			0.69897
	15	6.79875	6.30282	6.74954	7.3439	7.02317	6.7489	6.65109	7.6848			1.17609
	Replicate 2 - Raw parasitemia values											Replicate 2 -Percent survival relative to no‑drug control
	DSM1 (µM)	- Uracil				+ Uracil
	0											log10 DSM1 (µM)	- Uracil				+ Uracil
	0.00025											-3.60206
	0.00076											-3.11919
	0.00228											-2.64207
	0.0068											-2.16749
	0.0206											-1.68613
	0.0617											-1.20971
	0.1852											-0.732359
	0.5555											-0.255316
	1.66											0.220108
	5											0.69897
	15											1.17609
	Replicate 3 - Raw parasitemia values											Replicate 3 -Percent survival relative to no‑drug control
	DSM1 (µM)	- Uracil				+ Uracil
	0											log10 DSM1 (µM)	- Uracil				+ Uracil
	0.00025											-3.60206
	0.00076											-3.11919
	0.00228											-2.64207
	0.0068											-2.16749
	0.0206											-1.68613
	0.0617											-1.20971
	0.1852											-0.732359
	0.5555											-0.255316
	1.66											0.220108
	5											0.69897
	15											1.17609

[truncated: 4 more sheets: Fig. S7C, Fig. S7D, Fig. S12, Fig. S13C]
